# Supplementary material for: Health and Liver Diagnostic Markers Influencing Glycemia in Subjects with Prediabetes: Preview Study
Source: Diagnostics (Basel). 2024 Dec 23;14(24):2895. doi: 10.3390/diagnostics14242895 (PMC11675722; doi:10.3390/diagnostics14242895)
Supplement: Supplementary file 1 [file diagnostics-14-02895-s001.zip]

Archive with 1 entries (1 files):
- diagnostics-3261890-supplementary.pdf
